# Supplementary material for: A sensitive mass spectrometric assay for mitochondrial CoQ pool redox state in vivo
Source: Free Radic Biol Med. 2020 Feb 1;147:37–47. doi: 10.1016/j.freeradbiomed.2019.11.028 (PMC6975167; doi:10.1016/j.freeradbiomed.2019.11.028)
Supplement: Multimedia component 2 [file mmc2.xml]

<?xml version="1.0" encoding="UTF-8" standalone="no"?><data:data><datasets><author>mpm@mrc-mbu.cam.ac.uk</author><type>0</type><dataset><value>1</value><reason>Data will be made available on request</reason><comments/></dataset></datasets></data:data>
